# Supplementary material for: Body Composition of Infants Born with Intrauterine Growth Restriction: A Systematic Review and Meta-Analysis
Source: Nutrients. 2022 Mar 4;14(5):1085. doi: 10.3390/nu14051085 (PMC8912478; doi:10.3390/nu14051085)
Supplement: Supplementary file 1 [file nutrients-14-01085-s001.zip]

Archive with 1 entries (1 files):
- nutrients-1606354-supplementary.pdf
